# Supplementary material for: The Link between Three Single Nucleotide Variants of the GIPR Gene and Metabolic Health
Source: Genes (Basel). 2022 Aug 26;13(9):1534. doi: 10.3390/genes13091534 (PMC9498707; doi:10.3390/genes13091534)
Supplement: Supplementary file 1 [file genes-13-01534-s001.zip]

Archive with 1 entries (1 files):
- genes-1885129-supplementary.pdf
